# Supplementary material for: Cardiorespiratory Temporal Causal Links and the Differences by Sport or Lack Thereof
Source: Front Physiol. 2019 Feb 5;10:45. doi: 10.3389/fphys.2019.00045 (PMC6370652; doi:10.3389/fphys.2019.00045)
Supplement: Supplementary Material S1 — The Matlab script used for calculating G-causalities. [file Data_Sheet_1.ZIP]

Archive with 7 entries (6 files):
- S3_R.R
- __MACOSX/
- __MACOSX/._S3_R.R
- S2_Data.RData
- __MACOSX/._S2_Data.RData
- S1_Matlab.m
- __MACOSX/._S1_Matlab.m
